# Supplementary material for: Effect of Serial Systemic and Intratumoral Injections of Oncolytic ZIKVBR in Mice Bearing Embryonal CNS Tumors
Source: Viruses. 2021 Oct 19;13(10):2103. doi: 10.3390/v13102103 (PMC8541080; doi:10.3390/v13102103)
Supplement: Supplementary file 1 [file viruses-13-02103-s001.zip]

Archive with 1 entries (1 files):
- viruses-1340569-supplementary.pdf
